# Supplementary material for: Paleoceanography and dinoflagellate cyst stratigraphy across the Lower–Middle Pleistocene Subseries (Calabrian–Chibanian Stage) boundary at the Chiba composite section, Japan
Source: Prog Earth Planet Sci. 2021 Sep 1;8(1):48. doi: 10.1186/s40645-021-00438-3 (PMC8550375; doi:10.1186/s40645-021-00438-3)
Supplement: Supplementary file 1 — Additional file 1. Raw data including counts of all dinoflagellate cysts and other palynomorphs. [file 40645_2021_438_MOESM1_ESM.xlsx]

## Sheet: Sheet1
	Sample code	TB2 109	TB2 107	TB2 105	TB2 103	TB2 101	TB2 99	TB2 97	TB2 61	TB2 59	TB2 57	TB2 55	TB2 53	TB2 51	TB2 49	TB2 47	TB2 45	TB2 43	Tb2 41	TB2 39	TB2 00	TB2 02	TB2 04	TB2 06	TB2-08	TB2-10	TB2-12	TB2-14	TB2-16	TB2-18	TB2-20	TB2-22	TB2-24	TB2-26	TB2-28	TB2-30	TB2-32	TB2-34	TB 2	TB 4	TB 6	TB 8	TB 10	TB 12	TB 14	TB 16	TB 18	TB 20	TB 22
	Depth from Byk-E bed with sand (m)	7.4	7.2	7	6.8	6.6	6.4	6.2	6.1	5.9	5.7	5.5	5.3	5.1	4.9	4.7	4.5	4.3	4.1	3.9	3.55	3.35	3.15	2.95	2.75	2.55	2.35	2.15	1.95	1.75	1.55	1.35	1.15	0.95	0.75	0.55	0.35	0.15	-0.15	-0.35	-0.55	-0.75	-0.95	-1.15	-1.35	-1.55	-1.75	-1.95	-2.15
	Depth from Byk-E bed without sand (m)	7.4	7.2	7	6.8	6.6	6.4	6.2	6.1	5.9	5.7	5.5	5.3	5.1	4.9	4.7	4.5	4.3	4.1	3.9	3.55	3.35	3.15	2.95	2.75	2.55	2.35	2.15	1.95	1.75	1.55	1.35	1.15	0.95	0.75	0.55	0.35	0.15	-0.15	-0.35	-0.55	-0.75	-0.95	-1.15	-1.35	-1.55	-1.75	-1.95	-2.15
	Age (from Suganuma et al., 2018)	765.803	766.028	766.254	766.479	766.704	766.93	767.155	767.268	767.493	767.718	767.944	768.169	768.394	768.62	768.845	769.07	769.296	769.521	769.746	770.141	770.366	770.592	770.817	771.042	771.268	771.493	771.718	771.944	772.169	772.394	772.62	772.845	773.07	773.296	773.521	773.746	773.972	774.31	774.535	774.761	774.986	775.211	775.437	775.662	775.887	776.226	776.677	777.128
	Dinoflagellate cyst assemblages (sub)zones (this paper*)	Df8																				Df7												Df6										Df5					Df4
	Marine isotope stages and substages	MIS 19a																			MIS 19b																	MIS 19c
1	Achomosphaera + Spiniferites spp. indet.		2	1	1		2	1	4	3	4	1		1	6	6	2	7	2	2	5										2	5	4	10	24	15	11	20	42	85	76	57	64	75	46	39	34	45	38
2	Dinocyst spp. indet.	3	1	3	4		2	2	1	3																																		1
3	Echinidinium aculeatum	2				1		1		2				1			1	2		2														8	21	14	19	16	17	27	33	12	14	66	26	21	38	25	35
4	Impagidinium aculeatum																																	1			1						1	1	3	1	2
5	Impagidinium paradoxum																																			1
6	Impagidinium patulum	2	6	1	2		1			2							1							1										1					1			1		2	4	3	6	3	1
7	Impagidinium spp. indet													1		1	1																							1								1
8	Lejeunecysta spp. total	1	1		1	1	2	3	1	1	2																				1					1				1					1
9	Lingulodinium machaerophorum	29	16	20	16	14	12	4	3	14	42	19	23	65	21	32	31	13	13	6	10	1	6	3	8	4	5	4	11	13	6	6	14	68	53	60	99	40	40	18	23	37	6	29	66	29	23	20	80
10	Nematosphaeropsis labyrinthus	1				2		8	2	2	2	2			4	1	2			1								2					1			3	1	1		1		2	1	1	1				1
11	Operculodinium centrocarpum sensu stricto
12	Operculodinium israelianum																													1					2	3	1	1		1	2	1		6	6	6	2	12	9
13	Operculodinium? longispinigerum
14	Pentapharsodinium dalei							1						1	1	2																								1
15	Polysphaeridium zoharyi
16	Protoceratium reticulatum	6	14	14	10	6	9	21	21	20	7	12	7	20	21	30	32	39	53	81	143	282	232	261	221	274	270	274	268	270	250	259	243	53	13	26	15	21	10	15	19	10	12	18	20	17	20	28	21
17	Protoperidinoid spp. indet.																																															1
18	Pyxidinopsis reticulata																																	2						2						1
19	Quinquecuspis concreta						1																																1				1	1
20	Round brown cysts total	58	66	73	82	75	42	86	99	91	60	46	43	80	128	49	33	26	41	62	7	1	3	1	1	2	2	1	1	1	1	2	1	3	2	1	3	2	30	52	71	25	66	183	81	129	103	63	46
21	Scrippsiella trifida										1																									1		1	1	4	3			2	6	5			5
22	Selenopemphix nephroides + undulata	3	8	2	5	9	5	6	2		3	2		1	3	1	1			2										1				2	1	3		1	3	3	3	1	4	14	5	2	4	1	3
23	Selenopemphix quanta	9	22	25	40	20	17	22	24	11	7	3	4	4	4	7	31	2	1	2	4				6	2	1	1	1	1	1	4	6	22	38	28	30	51	47	63	47	62	61	52	41	30	43	34	29
24	Spiniferites mirabilis	5	2	1	1		2	4	1	1		2		1		4	3	2	1	1				1		1	1					2	3	29	28	27	25	13	49	16	25	66	22	47	55	83	92	63	36
25	Spiniferites pachydermus sensu Mertens et al. (2015)	159	150	141	117	164	196	125	121	122	155	209	208	120	128	159	165	205	177	140	127	17	55	31	55	18	21	18	13	11	33	17	17	43	56	23	22	4	5	4	8	6	3	6	19	41	24	39	33
26	Spiniferites spp. group A	25	22	20	22	15	18	23	24	30	23	10	15	7	24	15	25	15	13	10	11	1	8	4	11	4	2	5	7	3	8	6	12	59	81	99	86	144	80	76	70	53	22	28	19	35	36	48	42
27	Trinovantedinum cf. harpagonium	2			1		1										1
28	Tuberculodinium vancampoae									1									3						1							1		5	2	7	7		15	5	2	2	4	11	3	6	10	4	1
29	Xandarodinium xanthum																																	5	2	4	2	3	3	6	9	2	6	7	6	2	4	1	1
	Total heterotrophs	75	97	100	129	106	68	118	126	105	72	51	47	86	135	57	67	30	42	68	11	1	3	1	7	4	3	2	2	3	3	6	7	40	64	51	54	73	101	152	163	102	152	323	160	184	192	125	114
	Total phototrophs	227	212	198	169	201	240	187	176	195	234	255	253	216	205	250	262	281	262	241	296	301	301	301	296	301	299	303	299	298	299	296	294	271	259	265	268	245	243	229	228	235	135	226	248	266	249	263	267
	Total in-situ dinoflagellate cysts	305	310	301	302	307	310	307	303	303	306	306	300	302	340	307	329	311	304	309	307	302	304	302	303	305	302	305	301	301	302	302	301	311	323	316	322	318	344	381	391	337	287	550	408	450	441	388	381
	In-situ dinoflagellate cyst taxonomic richness	14	12	11	13	10	14	14	12	14	11	10	6	12	10	12	14	9	9	11	7	5	5	7	7	7	7	7	6	8	8	9	9	15	13	17	14	14	15	19	14	15	15	19	18	17	15	16	16
	In-situ dinoflagellate cyst taxonomic evenness	0.2194	0.2821	0.3068	0.3063	0.2816	0.1672	0.2734	0.2935	0.2643	0.2833	0.2017	0.3266	0.2981	0.337	0.2623	0.2423	0.2405	0.2839	0.2878	0.365	0.2285	0.3245	0.1885	0.2518	0.1762	0.1776	0.1761	0.2092	0.1547	0.179	0.1501	0.1685	0.4503	0.5036	0.3531	0.3707	0.2753	0.4951	0.3584	0.5275	0.4576	0.4039	0.3135	0.4693	0.39	0.4893	0.5559	0.5421
	In-situ dinoflagellate cyst concentration (per gram dry weight)	6295.68	4116.48	2636.66	2459.41	5079.63	3714.3	4050.85	4183.41	4417.44	6786.69	10458.2	12263.5	8508.24	8860.4	6274.84	12941.5	14735.7	19205.4	7578.86	14884.5	27374.3	23473.3	157402	52641.2	317932	52467.5	37403.8	29882.1	21638.8	23318.9	62961	26146.9	4838.6	1968.98	2553.48	2137.92	2188.01	3696.76	2262.99	2850.2	2078.63	2514.02	1920.67	2585.41	2430.47	2133.17	1838.41	1961.26
	Foraminiferal lining concentration (per gram dry weight)	123.85	66.3949	105.116	73.2938	132.368	11.9816	171.534	110.453	174.948	133.072	273.416	81.7569	845.189	338.78	347.467	511.366	568.582	884.461	171.689	0	90.6435	77.2148	0	521.2	0	347.467	613.176	595.657	431.338	308.859	208.48	173.733	482.304	103.63	428.273	232.382	227.057	429.856	231.644	255.133	80.1846	166.434	101.272	145.746	156.63	149.951	222.695	102.953
30	Cleistosphaeridium spp. (reworked)
31	Nanobarbophora walldalei (acritarch)																	1					1					1	1		1	1		2	4	15	4	4	5	20	15	3	10	1	1	1	1
32	Foraminiferal linings	6	5	12	9	8	1	13	8	12	6	8	2	30	13	17	13	12	14	7		1	1	0	3	0	2	5	6	6	4	1	2	31	17	53	35	33	40	39	35	13	19	29	23	29	31	47	20
33	Lycopodium clavatum spike	101	157	238	256	126	174	158	151	143	94	61	51	74	80	102	53	44	33	85	43	23	27	4	12	2	12	17	21	29	27	10	24	134	342	258	314	303	194	351	286	338	238	597	329	386	431	440	405
	Dry weight of sample (g)	10	10	10	10	10	10	10	10	10	10	10	10	10	10	10	10	10	10	10	10	10	10	10	10	10	10	10	10	10	10	10	10	10	10	10	10	10	10	10	10	10	10	10	10	10	10	10	10
	Number of Lycopodium clavatum tablets	1	1	1	1	1	1	1	1	1	1	1	1	1	1	1	1	1	1	1	1	1	1	1	1	1	1	1	1	1	1	1	1	1	1	1	1	1	1	1	1	1	1	1	1	1	1	1	1
	Number of Lycopodium clavatum spores per tablet (batch # 1031)	20848	20848	20848	20848	20848	20848	20848	20848	20848	20848	20848	20848	20848	20848	20848	20848	20848	20848	20848	20848	20848	20848	20848	20848	20848	20848	20848	20848	20848	20848	20848	20848	20848	20848	20848	20848	20848	20848	20848	20848	20848	20848	20848	20848	20848	20848	20848	20848
*	Balota EJ, Head MJ, Okada M, Suganuma Y, Haneda Y (2021) Paleoceanography and dinoflagellate cyst stratigraphy across the Lower–Middle Pleistocene Subseries (Calabrian–Chibanian Stage) boundary at the Chiba composite section, Japan. Progress in Earth and Planetary Science.
[truncated: 59 more columns]
